# Supplementary material for: Seasonality in mood disorders: Probing association of accelerometer-derived physical activity with daylength and solar insolation
Source: PLOS Ment Health. 2024 Sep 25;1(4):e0000124. doi: 10.1371/journal.pmen.0000124 (PMC12798161; doi:10.1371/journal.pmen.0000124)
Supplement: S1 Data — (XLSX) [file pmen.0000124.s001.xlsx]

## Sheet: Sheet1
	id	timestamp	activity	insolation	delta_insolation	daylight	age	gender	hours_of_daylight
0	1	2003-05-07	207.446	177.429	47.5656	16:33:00	35-39	2	16.55
1	1	2003-05-08	265.803	63.2708	-114.158	16:38:00	35-39	2	16.6333
2	1	2003-05-09	197.84	202.421	139.15	16:43:00	35-39	2	16.7167
3	1	2003-05-10	214.745	172.856	-29.5646	16:48:00	35-39	2	16.8
4	1	2003-05-11	162.462	111.676	-61.1802	16:53:00	35-39	2	16.8833
5	1	2003-05-12	562.649	130.389	18.7125	16:58:00	35-39	2	16.9667
6	1	2003-05-13	167.763	191.374	60.9854	17:03:00	35-39	2	17.05
7	1	2003-05-14	240.745	121.437	-69.9365	17:08:00	35-39	2	17.1333
8	1	2003-05-15	275.251	283.756	162.319	17:13:00	35-39	2	17.2167
9	1	2003-05-16	315.822	281.132	-2.62396	17:18:00	35-39	2	17.3
10	1	2003-05-17	295.014	235.54	-45.5927	17:22:00	35-39	2	17.3667
11	1	2003-05-18	149.019	98.6906	-136.849	17:27:00	35-39	2	17.45
12	1	2003-05-19	303.905	121.771	23.0802	17:32:00	35-39	2	17.5333
13	1	2003-05-20	195.051	205.1	83.3292	17:36:00	35-39	2	17.6
14	1	2004-08-31	304.45	96.4063	-46.599	14:15:00	40-44	2	14.25
15	1	2004-09-01	678.185	84.3323	-12.074	14:09:00	40-44	2	14.15
16	1	2004-09-02	577.442	99.5563	15.224	14:04:00	40-44	2	14.0667
17	1	2004-09-03	499.176	87.6177	-11.9385	13:58:00	40-44	2	13.9667
18	1	2004-09-04	475.882	50.7542	-36.8635	13:53:00	40-44	2	13.8833
19	1	2004-09-05	504.623	60.375	9.62082	13:47:00	40-44	2	13.7833
20	1	2004-09-06	397.923	161.035	100.66	13:42:00	40-44	2	13.7
21	1	2004-09-07	582.094	100.548	-60.4875	13:36:00	40-44	2	13.6
22	1	2004-09-08	531.974	175.933	75.3854	13:31:00	40-44	2	13.5167
23	1	2004-09-09	474.944	155.356	-20.5771	13:26:00	40-44	2	13.4333
24	1	2004-09-10	363.035	145.157	-10.199	13:20:00	40-44	2	13.3333
25	1	2004-09-11	357.044	24.4365	-120.721	13:15:00	40-44	2	13.25
26	1	2004-09-12	426.026	73.8031	49.3667	13:09:00	40-44	2	13.15
27	1	2004-09-13	507.505	38.5802	-35.2229	13:04:00	40-44	2	13.0667
28	1	2004-09-28	169.621	61.6448	3.93854	11:42:00	45-49	1	11.7
29	1	2004-09-29	203.736	129.183	67.5385	11:36:00	45-49	1	11.6
30	1	2004-09-30	200.717	124.311	-4.87187	11:31:00	45-49	1	11.5167
31	1	2004-10-01	244.065	112.726	-11.5854	11:25:00	45-49	1	11.4167
32	1	2004-10-02	196.251	24.4688	-88.2573	11:20:00	45-49	1	11.3333
33	1	2004-10-03	29.0128	62.6448	38.176	11:14:00	45-49	1	11.2333
34	1	2004-10-04	109.872	12.649	-49.9958	11:09:00	45-49	1	11.15
35	1	2004-10-05	166.29	31.7625	19.1135	11:03:00	45-49	1	11.05
36	1	2004-10-06	194.445	36.4302	4.66771	10:58:00	45-49	1	10.9667
37	1	2004-10-07	214.765	78.9521	42.5219	10:52:00	45-49	1	10.8667
38	1	2004-10-08	387.788	100.378	21.426	10:47:00	45-49	1	10.7833
39	1	2004-10-09	246.353	64.6167	-35.7615	10:41:00	45-49	1	10.6833
40	1	2004-10-10	60.7192	98.776	34.1594	10:36:00	45-49	1	10.6
41	1	2004-10-11	131.686	36.2615	-62.5146	10:30:00	45-49	1	10.5
42	1	2005-03-08	358.148	65.2854	-3.81666	11:06:00	25-29	2	11.1
43	1	2005-03-09	155.565	117.472	52.1865	11:12:00	25-29	2	11.2
44	1	2005-03-10	391.297	38.1875	-79.2844	11:18:00	25-29	2	11.3
45	1	2005-03-11	301.524	74.4719	36.2844	11:23:00	25-29	2	11.3833
46	1	2005-03-12	245.337	112.829	38.3573	11:29:00	25-29	2	11.4833
47	1	2005-03-13	212.681	33.1062	-79.7229	11:34:00	25-29	2	11.5667
48	1	2005-03-14	358.224	108.517	75.4104	11:40:00	25-29	2	11.6667
49	1	2005-03-15	176.047	94.7448	-13.7719	11:45:00	25-29	2	11.75
50	1	2005-03-16	179.324	29.3927	-65.3521	11:51:00	25-29	2	11.85
51	1	2005-03-17	266.582	67.8729	38.4802	11:56:00	25-29	2	11.9333
52	1	2005-03-18	244.153	74.1948	6.32187	12:02:00	25-29	2	12.0333
53	1	2005-03-19	244.429	53.4187	-20.776	12:08:00	25-29	2	12.1333
54	1	2005-03-20	211.021	52.9677	-0.451031	12:13:00	25-29	2	12.2167
55	1	2005-03-21	89.5551	118.375	65.4073	12:19:00	25-29	2	12.3167
56	1	2005-08-11	410.66	90.3729	-70.7188	16:03:00	50-54	2	16.05
57	1	2005-08-12	404.232	156.239	65.8656	15:58:00	50-54	2	15.9667
58	1	2005-08-13	327.697	190.05	33.8115	15:53:00	50-54	2	15.8833
59	1	2005-08-14	153.2	204.904	14.8542	15:48:00	50-54	2	15.8
60	1	2005-08-15	474.287	82.0719	-122.832	15:42:00	50-54	2	15.7
61	1	2005-08-16	330.29	167.444	85.3719	15:37:00	50-54	2	15.6167
62	1	2005-08-17	378.685	83.8823	-83.5615	15:32:00	50-54	2	15.5333
63	1	2005-08-18	426.437	142.915	59.0323	15:26:00	50-54	2	15.4333
64	1	2005-08-19	473.381	79.5615	-63.3531	15:21:00	50-54	2	15.35
65	1	2005-08-20	235.826	114.332	34.7708	15:16:00	50-54	2	15.2667
66	1	2005-08-21	320.538	157.849	43.5167	15:10:00	50-54	2	15.1667
67	1	2005-08-22	296.177	46.3948	-111.454	15:05:00	50-54	2	15.0833
68	1	2005-08-23	533.083	179.713	133.318	14:59:00	50-54	2	14.9833
69	1	2005-08-24	324.022	53.6427	-126.07	14:54:00	50-54	2	14.9
70	1	2005-08-18	202.95	142.915	59.0323	15:26:00	35-39	1	15.4333
71	1	2005-08-19	149.908	79.5615	-63.3531	15:21:00	35-39	1	15.35
72	1	2005-08-20	72.9372	114.332	34.7708	15:16:00	35-39	1	15.2667
73	1	2005-08-21	57.8115	157.849	43.5167	15:10:00	35-39	1	15.1667
74	1	2005-08-22	76.7846	46.3948	-111.454	15:05:00	35-39	1	15.0833
75	1	2005-08-23	90.4577	179.713	133.318	14:59:00	35-39	1	14.9833
76	1	2005-08-24	62.8603	53.6427	-126.07	14:54:00	35-39	1	14.9
77	1	2005-08-25	63.8295	158.609	104.967	14:49:00	35-39	1	14.8167
78	1	2005-08-26	147.032	93.3135	-65.2958	14:43:00	35-39	1	14.7167
79	1	2005-08-27	94.1167	138.35	45.0365	14:38:00	35-39	1	14.6333
80	1	2005-08-28	53.5026	64.951	-73.399	14:32:00	35-39	1	14.5333
81	1	2005-08-29	41.1859	104.054	39.1031	14:27:00	35-39	1	14.45
82	1	2005-08-30	74.5256	136.146	32.0917	14:21:00	35-39	1	14.35
83	1	2005-08-31	64.8897	120.045	-16.101	14:16:00	35-39	1	14.2667
84	1	2005-08-30	219.088	136.146	32.0917	14:21:00	20-24	1	14.35
85	1	2005-08-31	227.408	120.045	-16.101	14:16:00	20-24	1	14.2667
86	1	2005-09-01	166.713	36.4563	-83.5885	14:11:00	20-24	1	14.1833
87	1	2005-09-02	323.395	123.111	86.6552	14:05:00	20-24	1	14.0833
88	1	2005-09-03	123.015	162.727	39.6156	14:00:00	20-24	1	14
89	1	2005-09-04	104.538	26.8438	-135.883	13:54:00	20-24	1	13.9
90	1	2005-09-05	41.1333	62.1479	35.3042	13:49:00	20-24	1	13.8167
91	1	2005-09-06	57.8256	74.8979	12.75	13:43:00	20-24	1	13.7167
92	1	2005-09-07	98.8462	73.2646	-1.63334	13:38:00	20-24	1	13.6333
93	1	2005-09-08	45.4744	92.2677	19.0031	13:32:00	20-24	1	13.5333
94	1	2005-09-09	211.474	132.426	40.1583	13:27:00	20-24	1	13.45
95	1	2005-09-10	144.186	187.7	55.274	13:21:00	20-24	1	13.35
96	1	2005-09-11	214.205	50.2625	-137.438	13:16:00	20-24	1	13.2667
97	1	2005-09-12	173.072	105.774	55.5115	13:10:00	20-24	1	13.1667
98	1	2005-09-22	388.999	30.6396	-36.3719	12:16:00	25-29	2	12.2667
99	1	2005-09-23	613.368	109.255	78.6156	12:10:00	25-29	2	12.1667
100	1	2005-09-24	539.032	122.101	12.8458	12:05:00	25-29	2	12.0833
101	1	2005-09-25	417.983	65.4312	-56.6698	11:59:00	25-29	2	11.9833
102	1	2005-09-26	411.223	67.3	1.86876	11:54:00	25-29	2	11.9
103	1	2005-09-27	430.544	75.1542	7.85417	11:48:00	25-29	2	11.8
104	1	2005-09-28	376.745	90.2323	15.0781	11:43:00	25-29	2	11.7167
105	1	2005-09-29	414.217	38.4458	-51.7865	11:37:00	25-29	2	11.6167
106	1	2005-09-30	329.491	32.7729	-5.67292	11:32:00	25-29	2	11.5333
107	1	2005-10-01	331.132	58.9688	26.1958	11:26:00	25-29	2	11.4333
108	1	2005-10-02	421.004	50.6854	-8.28333	11:21:00	25-29	2	11.35
109	1	2005-10-03	207.835	52.6687	1.98333	11:15:00	25-29	2	11.25
110	1	2005-10-04	443.428	83.925	31.2563	11:10:00	25-29	2	11.1667
111	1	2005-10-05	375.014	23.1156	-60.8094	11:05:00	25-29	2	11.0833
112	1	2005-11-08	105.662	9.77396	-4.18229	08:02:00	45-49	2	8.03333
113	1	2005-11-09	126.958	10.0885	0.314583	07:57:00	45-49	2	7.95
114	1	2005-11-10	82.8026	16.8417	6.75313	07:52:00	45-49	2	7.86667
115	1	2005-11-11	93.5833	10.6208	-6.22083	07:47:00	45-49	2	7.78333
116	1	2005-11-12	96.8167	10.5687	-0.052084	07:42:00	45-49	2	7.7
117	1	2005-11-13	100.315	18.95	8.38125	07:37:00	45-49	2	7.61667
118	1	2005-11-14	118.951	5.83021	-13.1198	07:32:00	45-49	2	7.53333
119	1	2005-11-15	123.826	13.6656	7.83542	07:28:00	45-49	2	7.46667
120	1	2005-11-16	126.891	21.2708	7.60521	07:23:00	45-49	2	7.38333
121	1	2005-11-17	109.096	21.3906	0.119793	07:18:00	45-49	2	7.3
122	1	2005-11-18	161.319	22.8156	1.425	07:14:00	45-49	2	7.23333
123	1	2005-11-19	116.472	17.3979	-5.41771	07:09:00	45-49	2	7.15
124	1	2005-11-20	105.324	8.37292	-9.025	07:05:00	45-49	2	7.08333
125	1	2005-11-21	152.505	5.29583	-3.07708	07:00:00	45-49	2	7
126	1	2005-11-08	84.3741	9.77396	-4.18229	08:02:00	45-49	2	8.03333
127	1	2005-11-09	65.9526	10.0885	0.314583	07:57:00	45-49	2	7.95
128	1	2005-11-10	70.7769	16.8417	6.75313	07:52:00	45-49	2	7.86667
129	1	2005-11-11	62.6397	10.6208	-6.22083	07:47:00	45-49	2	7.78333
130	1	2005-11-12	74.1269	10.5687	-0.052084	07:42:00	45-49	2	7.7
131	1	2005-11-13	88.7308	18.95	8.38125	07:37:00	45-49	2	7.61667
132	1	2005-11-14	61.6051	5.83021	-13.1198	07:32:00	45-49	2	7.53333
133	1	2005-11-15	81.1308	13.6656	7.83542	07:28:00	45-49	2	7.46667
134	1	2005-11-16	60.7026	21.2708	7.60521	07:23:00	45-49	2	7.38333
135	1	2005-11-17	76.3603	21.3906	0.119793	07:18:00	45-49	2	7.3
136	1	2005-11-18	53.0026	22.8156	1.425	07:14:00	45-49	2	7.23333
137	1	2005-11-19	70.4833	17.3979	-5.41771	07:09:00	45-49	2	7.15
138	1	2005-11-20	71.9513	8.37292	-9.025	07:05:00	45-49	2	7.08333
139	1	2005-11-21	115.581	5.29583	-3.07708	07:00:00	45-49	2	7
140	1	2002-08-29	204.357	52.5531	-116.789	14:28:00	45-49	1	14.4667
141	1	2002-08-30	234.682	80.6521	28.099	14:23:00	45-49	1	14.3833
142	1	2002-08-31	102.318	109.446	28.7937	14:18:00	45-49	1	14.3
143	1	2002-09-01	116.203	120.692	11.2458	14:12:00	45-49	1	14.2
144	1	2002-09-02	336.258	60.074	-60.6177	14:07:00	45-49	1	14.1167
145	1	2002-09-03	292.856	159.579	99.5052	14:01:00	45-49	1	14.0167
146	1	2002-09-04	523.729	139.592	-19.9875	13:56:00	45-49	1	13.9333
147	1	2002-09-05	247.499	88.7469	-50.8448	13:50:00	45-49	1	13.8333
148	1	2002-09-06	223.564	110.205	21.4583	13:45:00	45-49	1	13.75
149	1	2002-09-07	131.588	83.8635	-26.3417	13:39:00	45-49	1	13.65
150	1	2002-09-08	124.21	158.374	74.5104	13:34:00	45-49	1	13.5667
151	1	2002-09-09	350.174	163.023	4.64896	13:28:00	45-49	1	13.4667
152	1	2002-09-10	307.303	162.452	-0.57086	13:23:00	45-49	1	13.3833
153	1	2002-09-11	292.905	154.955	-7.49686	13:17:00	45-49	1	13.2833
154	1	2003-05-07	103.308	177.429	47.5656	16:33:00	40-44	2	16.55
155	1	2003-05-08	360.286	63.2708	-114.158	16:38:00	40-44	2	16.6333
156	1	2003-05-09	354.019	202.421	139.15	16:43:00	40-44	2	16.7167
157	1	2003-05-10	259.342	172.856	-29.5646	16:48:00	40-44	2	16.8
158	1	2003-05-11	174.15	111.676	-61.1802	16:53:00	40-44	2	16.8833
159	1	2003-05-12	334.582	130.389	18.7125	16:58:00	40-44	2	16.9667
160	1	2003-05-13	378.913	191.374	60.9854	17:03:00	40-44	2	17.05
161	1	2003-05-14	329.385	121.437	-69.9365	17:08:00	40-44	2	17.1333
162	1	2003-05-15	518.694	283.756	162.319	17:13:00	40-44	2	17.2167
163	1	2003-05-16	413.372	281.132	-2.62396	17:18:00	40-44	2	17.3
164	1	2003-05-17	240.071	235.54	-45.5927	17:22:00	40-44	2	17.3667
165	1	2003-05-18	140.108	98.6906	-136.849	17:27:00	40-44	2	17.45
166	1	2003-05-19	72.3513	121.771	23.0802	17:32:00	40-44	2	17.5333
167	1	2003-05-20	322.542	205.1	83.3292	17:36:00	40-44	2	17.6
168	1	2002-05-24	129.435	255.948	165.953	17:55:00	35-39	2	17.9167
169	1	2002-05-25	121.876	196.378	-59.5698	17:59:00	35-39	2	17.9833
170	1	2002-05-26	93.5256	222.771	26.3928	18:03:00	35-39	2	18.05
171	1	2002-05-27	105.672	147.78	-74.9907	18:07:00	35-39	2	18.1167
172	1	2002-05-28	136.25	206.791	59.0104	18:11:00	35-39	2	18.1833
173	1	2002-05-29	40.3026	123.31	-83.4802	18:14:00	35-39	2	18.2333
174	1	2002-05-30	108.822	213.636	90.326	18:18:00	35-39	2	18.3
175	1	2002-05-31	126.627	227.099	13.4625	18:22:00	35-39	2	18.3667
176	1	2002-06-01	124.062	262.389	35.2896	18:25:00	35-39	2	18.4167
177	1	2002-06-02	80.5603	213.704	-48.6844	18:28:00	35-39	2	18.4667
178	1	2002-06-03	84.6538	278.764	65.0594	18:31:00	35-39	2	18.5167
179	1	2002-06-04	74.5833	72.2542	-206.509	18:34:00	35-39	2	18.5667
180	1	2002-06-05	116.131	263.45	191.196	18:37:00	35-39	2	18.6167
181	1	2002-06-06	88.4295	306.78	43.3302	18:40:00	35-39	2	18.6667
182	1	2002-06-13	102.951	242.398	9.96772	18:55:00	60-64	1	18.9167
183	1	2002-06-14	126.473	295.949	53.551	18:56:00	60-64	1	18.9333
184	1	2002-06-15	87.4731	73.9594	-221.99	18:57:00	60-64	1	18.95
185	1	2002-06-16	42.8782	224.476	150.517	18:58:00	60-64	1	18.9667
186	1	2002-06-17	143.912	75.0083	-149.468	18:59:00	60-64	1	18.9833
187	1	2002-06-18	152.646	142.473	67.4646	19:00:00	60-64	1	19
188	1	2002-06-19	174.618	200.193	57.7198	19:01:00	60-64	1	19.0167
189	1	2002-06-20	162.683	251.334	51.1417	19:01:00	60-64	1	19.0167
190	1	2002-06-21	147.029	267.797	16.4625	19:01:00	60-64	1	19.0167
191	1	2002-06-22	109.041	135.15	-132.647	19:01:00	60-64	1	19.0167
192	1	2002-06-23	112.399	168.014	32.8635	19:01:00	60-64	1	19.0167
193	1	2002-06-24	121.837	213.614	45.6	19:00:00	60-64	1	19
194	1	2002-06-25	87.4808	95.8708	-117.743	18:59:00	60-64	1	18.9833
195	1	2002-06-26	163.191	96.6052	0.734366	18:59:00	60-64	1	18.9833
196	1	2002-11-05	254.861	6.86771	-16.2823	08:19:00	55-59	2	8.31667
197	1	2002-11-06	200.773	7.89792	1.03021	08:14:00	55-59	2	8.23333
198	1	2002-11-07	213.276	26.8813	18.9833	08:09:00	55-59	2	8.15
199	1	2002-11-08	283.5	32.5469	5.66562	08:04:00	55-59	2	8.06667
200	1	2002-11-09	191.212	31.2896	-1.25729	07:58:00	55-59	2	7.96667
201	1	2002-11-10	152.915	20.2125	-11.0771	07:53:00	55-59	2	7.88333
202	1	2002-11-11	264.036	16.2125	-4	07:48:00	55-59	2	7.8
203	1	2002-11-12	225.945	8.33021	-7.88229	07:43:00	55-59	2	7.71667
204	1	2002-11-13	304.456	27.1708	18.8406	07:39:00	55-59	2	7.65
205	1	2002-11-14	314.936	27.8146	0.643755	07:34:00	55-59	2	7.56667
206	1	2002-11-15	214.921	5.39271	-22.4219	07:29:00	55-59	2	7.48333
207	1	2002-11-16	330.944	4.24271	-1.15	07:24:00	55-59	2	7.4
208	1	2002-11-17	304.181	10.8219	6.57917	07:19:00	55-59	2	7.31667
209	1	2002-11-18	229.646	25.5698	14.7479	07:15:00	55-59	2	7.25
210	1	2002-06-06	454.208	306.78	43.3302	18:40:00	45-49	1	18.6667
211	1	2002-06-07	275.905	320.756	13.9761	18:43:00	45-49	1	18.7167
212	1	2002-06-08	206.649	263.376	-57.3803	18:45:00	45-49	1	18.75
213	1	2002-06-09	205.364	299.98	36.6042	18:47:00	45-49	1	18.7833
214	1	2002-06-10	237.94	231.879	-68.1011	18:49:00	45-49	1	18.8167
215	1	2002-06-11	321.982	68.9552	-162.924	18:51:00	45-49	1	18.85
216	1	2002-06-12	356.367	232.43	163.475	18:53:00	45-49	1	18.8833
217	1	2002-06-13	431.2	242.398	9.96772	18:55:00	45-49	1	18.9167
218	1	2002-06-14	471.062	295.949	53.551	18:56:00	45-49	1	18.9333
219	1	2002-06-15	419.581	73.9594	-221.99	18:57:00	45-49	1	18.95
220	1	2002-06-16	385.288	224.476	150.517	18:58:00	45-49	1	18.9667
221	1	2002-06-17	384.981	75.0083	-149.468	18:59:00	45-49	1	18.9833
222	1	2002-06-18	376.224	142.473	67.4646	19:00:00	45-49	1	19
223	1	2002-06-19	325.385	200.193	57.7198	19:01:00	45-49	1	19.0167
224	1	2003-05-19	12.3556	121.771	23.0802	17:32:00	50-54	1	17.5333
225	1	2003-05-20	415.723	205.1	83.3292	17:36:00	50-54	1	17.6
226	1	2003-05-21	287.704	116.314	-88.7865	17:41:00	50-54	1	17.6833
227	1	2003-05-22	247.344	234.614	118.3	17:45:00	50-54	1	17.75
228	1	2003-05-23	492.814	121.533	-113.08	17:49:00	50-54	1	17.8167
229	1	2003-05-24	325.385	173.921	52.3875	17:54:00	50-54	1	17.9
230	1	2003-05-25	452.8	205.703	31.7823	17:58:00	50-54	1	17.9667
231	1	2003-05-26	480.729	171.726	-33.9771	18:02:00	50-54	1	18.0333
232	1	2003-05-27	362.128	241.707	69.9812	18:06:00	50-54	1	18.1
233	1	2003-05-28	366.29	216.957	-24.75	18:10:00	50-54	1	18.1667
234	1	2003-05-29	287.521	62.3802	-154.577	18:14:00	50-54	1	18.2333
235	1	2003-05-30	465.576	207.943	145.563	18:17:00	50-54	1	18.2833
236	1	2003-05-31	452.944	310.22	102.277	18:21:00	50-54	1	18.35
237	1	2003-06-01	542.606	283.056	-27.1635	18:24:00	50-54	1	18.4
238	1	2003-06-03	244.85	62.7635	-198.771	18:31:00	40-44	2	18.5167
239	1	2003-06-04	268.671	235.508	172.745	18:34:00	40-44	2	18.5667
240	1	2003-06-05	142.424	125.178	-110.33	18:37:00	40-44	2	18.6167
241	1	2003-06-06	161.938	96.0448	-29.1333	18:39:00	40-44	2	18.65
242	1	2003-06-07	155.342	197.865	101.82	18:42:00	40-44	2	18.7
243	1	2003-06-08	216.465	197.186	-0.67814	18:45:00	40-44	2	18.75
244	1	2003-06-09	152.155	226.38	29.1938	18:47:00	40-44	2	18.7833
245	1	2003-06-10	512.341	179.345	-47.0354	18:49:00	40-44	2	18.8167
246	1	2003-06-11	783.396	164.274	-15.0708	18:51:00	40-44	2	18.85
247	1	2003-06-12	720.268	164.859	0.5854	18:53:00	40-44	2	18.8833
248	1	2003-06-13	855.518	177.708	12.849	18:54:00	40-44	2	18.9
249	1	2003-06-14	288.017	255.473	77.7646	18:56:00	40-44	2	18.9333
250	1	2003-06-15	332.919	284.431	28.9583	18:57:00	40-44	2	18.95
251	1	2003-06-16	757.173	334.219	49.7875	18:58:00	40-44	2	18.9667
252	1	2003-06-12	129.539	164.859	0.5854	18:53:00	50-54	2	18.8833
253	1	2003-06-13	290.254	177.708	12.849	18:54:00	50-54	2	18.9
254	1	2003-06-14	275.818	255.473	77.7646	18:56:00	50-54	2	18.9333
255	1	2003-06-15	214.322	284.431	28.9583	18:57:00	50-54	2	18.95
256	1	2003-06-16	192.951	334.219	49.7875	18:58:00	50-54	2	18.9667
257	1	2003-06-17	222.149	302.517	-31.7021	18:59:00	50-54	2	18.9833
258	1	2003-06-18	230.763	111.775	-190.742	19:00:00	50-54	2	19
259	1	2003-06-19	236.446	142.934	31.1594	19:00:00	50-54	2	19
260	1	2003-06-20	182.697	182.978	40.0438	19:01:00	50-54	2	19.0167
261	1	2003-06-21	389.899	109.251	-73.7271	19:01:00	50-54	2	19.0167
262	1	2003-06-22	210.621	224.644	115.393	19:01:00	50-54	2	19.0167
263	1	2003-06-23	403.199	43.1969	-181.447	19:01:00	50-54	2	19.0167
264	1	2003-06-24	324.947	86.2656	43.0688	19:00:00	50-54	2	19
265	1	2003-06-25	290.787	175.442	89.176	19:00:00	50-54	2	19
266	1	2003-08-19	330.846	136.34	-21.3271	15:24:00	30-34	1	15.4
267	1	2003-08-20	282.621	148.069	11.7292	15:18:00	30-34	1	15.3
268	1	2003-08-21	199.504	74.2208	-73.8479	15:13:00	30-34	1	15.2167
269	1	2003-08-22	300.204	115.558	41.3375	15:08:00	30-34	1	15.1333
270	1	2003-08-23	359.096	210.277	94.7188	15:02:00	30-34	1	15.0333
271	1	2003-08-24	307.823	221.175	10.8979	14:57:00	30-34	1	14.95
272	1	2003-08-25	266.9	188.298	-32.8771	14:51:00	30-34	1	14.85
273	1	2003-08-26	223.418	150.883	-37.4146	14:46:00	30-34	1	14.7667
274	1	2003-08-27	369.288	223.703	72.8198	14:41:00	30-34	1	14.6833
275	1	2003-08-28	328.481	221.004	-2.69897	14:35:00	30-34	1	14.5833
276	1	2003-08-29	390.433	207.636	-13.3677	14:30:00	30-34	1	14.5
277	1	2003-08-30	244.405	211.665	4.02814	14:24:00	30-34	1	14.4
278	1	2003-08-31	329.532	210.892	-0.7729	14:19:00	30-34	1	14.3167
279	1	2003-09-01	355.786	204.233	-6.65834	14:13:00	30-34	1	14.2167
280	1	2004-05-04	268.967	195.735	78.1469	16:21:00	35-39	2	16.35
281	1	2004-05-05	326.978	88.7844	-106.951	16:26:00	35-39	2	16.4333
282	1	2004-05-06	135.391	126.181	37.3969	16:32:00	35-39	2	16.5333
283	1	2004-05-07	514.406	177.374	51.1927	16:37:00	35-39	2	16.6167
284	1	2004-05-08	662.642	173.279	-4.0948	16:42:00	35-39	2	16.7
285	1	2004-05-09	153.213	233.856	60.5771	16:47:00	35-39	2	16.7833
286	1	2004-05-10	563.376	272.613	38.7563	16:52:00	35-39	2	16.8667
287	1	2004-05-11	300.483	281.219	8.60625	16:57:00	35-39	2	16.95
288	1	2004-05-12	548.409	258.8	-22.4187	17:02:00	35-39	2	17.0333
289	1	2004-05-13	809.627	135.439	-123.361	17:07:00	35-39	2	17.1167
290	1	2004-05-14	756.21	141.359	5.92083	17:12:00	35-39	2	17.2
291	1	2004-05-15	601.199	129.438	-11.9219	17:16:00	35-39	2	17.2667
292	1	2004-05-16	129.236	96.6021	-32.8354	17:21:00	35-39	2	17.35
293	1	2004-05-17	2.75897	69.9813	-26.6208	17:26:00	35-39	2	17.4333
294	1	2004-05-06	378.015	126.181	37.3969	16:32:00	65-69	1	16.5333
295	1	2004-05-07	339.201	177.374	51.1927	16:37:00	65-69	1	16.6167
296	1	2004-05-08	414.445	173.279	-4.0948	16:42:00	65-69	1	16.7
297	1	2004-05-09	218.323	233.856	60.5771	16:47:00	65-69	1	16.7833
298	1	2004-05-10	543.508	272.613	38.7563	16:52:00	65-69	1	16.8667
299	1	2004-05-11	91.659	281.219	8.60625	16:57:00	65-69	1	16.95
300	1	2004-05-12	344.629	258.8	-22.4187	17:02:00	65-69	1	17.0333
301	1	2004-05-13	140.768	135.439	-123.361	17:07:00	65-69	1	17.1167
302	1	2004-05-14	305.153	141.359	5.92083	17:12:00	65-69	1	17.2
303	1	2004-05-15	419.527	129.438	-11.9219	17:16:00	65-69	1	17.2667
304	1	2004-05-16	224.685	96.6021	-32.8354	17:21:00	65-69	1	17.35
305	1	2004-05-17	4.31026	69.9813	-26.6208	17:26:00	65-69	1	17.4333
306	1	2004-05-18	24.6962	101.879	31.8979	17:31:00	65-69	1	17.5167
307	1	2004-05-19	137.558	184.032	82.1531	17:35:00	65-69	1	17.5833
308	1	2004-05-27	314.824	279.905	-41.2928	18:09:00	30-34	1	18.15
309	1	2004-05-28	232.821	301.659	21.7542	18:13:00	30-34	1	18.2167
310	1	2004-05-29	254.968	312.012	10.3531	18:16:00	30-34	1	18.2667
311	1	2004-05-30	226.894	274.676	-37.3365	18:20:00	30-34	1	18.3333
312	1	2004-05-31	200.605	294.73	20.0542	18:23:00	30-34	1	18.3833
313	1	2004-06-01	262.708	282.128	-12.6021	18:27:00	30-34	1	18.45
314	1	2004-06-02	237.727	301.582	19.4541	18:30:00	30-34	1	18.5
315	1	2004-06-03	275.995	262.402	-39.1802	18:33:00	30-34	1	18.55
316	1	2004-06-04	253.467	184.425	-77.9771	18:36:00	30-34	1	18.6
317	1	2004-06-05	185.695	148.66	-35.7646	18:39:00	30-34	1	18.65
318	1	2004-06-06	222.167	158.696	10.0354	18:41:00	30-34	1	18.6833
319	1	2004-06-07	341.727	149.016	-9.68021	18:44:00	30-34	1	18.7333
320	1	2004-06-08	297.908	287.436	138.421	18:46:00	30-34	1	18.7667
321	1	2004-06-09	246.205	233.779	-53.6573	18:49:00	30-34	1	18.8167
322	0	2003-03-18	475.908	67.1552	-26.599	11:59:00	25-29	2	11.9833
323	0	2003-03-19	286.458	66.5563	-0.598955	12:05:00	25-29	2	12.0833
324	0	2003-03-20	272.04	101.528	34.9719	12:10:00	25-29	2	12.1667
325	0	2003-03-21	261.45	22.0021	-79.526	12:16:00	25-29	2	12.2667
326	0	2003-03-22	275.872	24.3156	2.31354	12:21:00	25-29	2	12.35
327	0	2003-03-23	361.087	34	9.68438	12:27:00	25-29	2	12.45
328	0	2003-03-24	303.633	70.5177	36.5177	12:32:00	25-29	2	12.5333
329	0	2003-03-25	475.947	76.624	6.10625	12:38:00	25-29	2	12.6333
330	0	2003-03-26	257.713	37.0698	-39.5542	12:44:00	25-29	2	12.7333
331	0	2003-03-27	246.009	85.7917	48.7219	12:49:00	25-29	2	12.8167
332	0	2003-03-28	359.486	47.326	-38.4656	12:55:00	25-29	2	12.9167
333	0	2003-03-29	416.904	70.1833	22.8573	13:00:00	25-29	2	13
334	0	2003-03-30	300.908	92.301	22.1177	13:06:00	25-29	2	13.1
335	0	2003-03-31	361.588	88.7937	-3.5073	13:11:00	25-29	2	13.1833
336	0	2003-11-18	247.804	5.41146	-10.625	07:16:00	30-34	1	7.26667
337	0	2003-11-19	446.983	15.2448	9.83333	07:11:00	30-34	1	7.18333
338	0	2003-11-20	536.603	13.7562	-1.48854	07:07:00	30-34	1	7.11667
339	0	2003-11-21	377.685	12.6052	-1.15104	07:02:00	30-34	1	7.03333
340	0	2003-11-22	203.959	10.9771	-1.62812	06:58:00	30-34	1	6.96667
341	0	2003-11-23	195.478	14.6115	3.63437	06:54:00	30-34	1	6.9
342	0	2003-11-24	550.168	10.5427	-4.06875	06:50:00	30-34	1	6.83333
343	0	2003-11-25	549.246	3.81771	-6.725	06:46:00	30-34	1	6.76667
344	0	2003-11-26	483.045	8.20938	4.39167	06:42:00	30-34	1	6.7
345	0	2003-11-27	419.609	5.90104	-2.30833	06:38:00	30-34	1	6.63333
346	0	2003-11-28	508.869	7.29375	1.39271	06:34:00	30-34	1	6.56667
347	0	2003-11-29	412.668	4.70208	-2.59167	06:30:00	30-34	1	6.5
348	0	2003-11-30	540.242	7.86458	3.1625	06:27:00	30-34	1	6.45
349	0	2003-12-01	480.269	11.3771	3.5125	06:23:00	30-34	1	6.38333
350	0	2003-11-25	184.369	3.81771	-6.725	06:46:00	30-34	2	6.76667
351	0	2003-11-26	265.277	8.20938	4.39167	06:42:00	30-34	2	6.7
352	0	2003-11-27	224.849	5.90104	-2.30833	06:38:00	30-34	2	6.63333
353	0	2003-11-28	327.578	7.29375	1.39271	06:34:00	30-34	2	6.56667
354	0	2003-11-29	284.471	4.70208	-2.59167	06:30:00	30-34	2	6.5
355	0	2003-11-30	281.697	7.86458	3.1625	06:27:00	30-34	2	6.45
356	0	2003-12-01	207.178	11.3771	3.5125	06:23:00	30-34	2	6.38333
357	0	2003-12-02	333.581	13.525	2.14792	06:20:00	30-34	2	6.33333
358	0	2003-12-03	254.844	4.10104	-9.42396	06:16:00	30-34	2	6.26667
359	0	2003-12-04	334.077	3.82083	-0.280208	06:13:00	30-34	2	6.21667
360	0	2003-12-05	437.345	5.12708	1.30625	06:10:00	30-34	2	6.16667
361	0	2003-12-06	213.474	9.63438	4.50729	06:08:00	30-34	2	6.13333
362	0	2003-12-07	91.8179	4.52083	-5.11354	06:05:00	30-34	2	6.08333
363	0	2003-12-08	245.669	6.28646	1.76563	06:02:00	30-34	2	6.03333
364	0	2003-11-25	231.351	3.81771	-6.725	06:46:00	25-29	1	6.76667
365	0	2003-11-26	218.324	8.20938	4.39167	06:42:00	25-29	1	6.7
366	0	2003-11-27	307.072	5.90104	-2.30833	06:38:00	25-29	1	6.63333
367	0	2003-11-28	285.792	7.29375	1.39271	06:34:00	25-29	1	6.56667
368	0	2003-11-29	313.441	4.70208	-2.59167	06:30:00	25-29	1	6.5
369	0	2003-11-30	232.991	7.86458	3.1625	06:27:00	25-29	1	6.45
370	0	2003-12-01	206.39	11.3771	3.5125	06:23:00	25-29	1	6.38333
371	0	2003-12-02	173.617	13.525	2.14792	06:20:00	25-29	1	6.33333
372	0	2003-12-03	241.924	4.10104	-9.42396	06:16:00	25-29	1	6.26667
373	0	2003-12-04	147.254	3.82083	-0.280208	06:13:00	25-29	1	6.21667
374	0	2003-12-05	211.699	5.12708	1.30625	06:10:00	25-29	1	6.16667
375	0	2003-12-06	274.778	9.63438	4.50729	06:08:00	25-29	1	6.13333
376	0	2003-12-07	101.94	4.52083	-5.11354	06:05:00	25-29	1	6.08333
377	0	2003-12-08	230.641	6.28646	1.76563	06:02:00	25-29	1	6.03333
378	0	2003-11-25	211.625	3.81771	-6.725	06:46:00	30-34	1	6.76667
379	0	2003-11-26	374.032	8.20938	4.39167	06:42:00	30-34	1	6.7
380	0	2003-11-27	298.636	5.90104	-2.30833	06:38:00	30-34	1	6.63333
381	0	2003-11-28	333.141	7.29375	1.39271	06:34:00	30-34	1	6.56667
382	0	2003-11-29	260.074	4.70208	-2.59167	06:30:00	30-34	1	6.5
383	0	2003-11-30	210.508	7.86458	3.1625	06:27:00	30-34	1	6.45
384	0	2003-12-01	363.594	11.3771	3.5125	06:23:00	30-34	1	6.38333
385	0	2003-12-02	222.988	13.525	2.14792	06:20:00	30-34	1	6.33333
386	0	2003-12-03	275.932	4.10104	-9.42396	06:16:00	30-34	1	6.26667
387	0	2003-12-04	300.731	3.82083	-0.280208	06:13:00	30-34	1	6.21667
388	0	2003-12-05	424.701	5.12708	1.30625	06:10:00	30-34	1	6.16667
389	0	2003-12-06	188.583	9.63438	4.50729	06:08:00	30-34	1	6.13333
390	0	2003-12-07	200.176	4.52083	-5.11354	06:05:00	30-34	1	6.08333
391	0	2003-12-08	220.654	6.28646	1.76563	06:02:00	30-34	1	6.03333
392	0	2003-11-25	378.892	3.81771	-6.725	06:46:00	25-29	1	6.76667
393	0	2003-11-26	790.365	8.20938	4.39167	06:42:00	25-29	1	6.7
394	0	2003-11-27	538.818	5.90104	-2.30833	06:38:00	25-29	1	6.63333
395	0	2003-11-28	643.304	7.29375	1.39271	06:34:00	25-29	1	6.56667
396	0	2003-11-29	530.197	4.70208	-2.59167	06:30:00	25-29	1	6.5
397	0	2003-11-30	373.492	7.86458	3.1625	06:27:00	25-29	1	6.45
398	0	2003-12-01	640.336	11.3771	3.5125	06:23:00	25-29	1	6.38333
399	0	2003-12-02	418.159	13.525	2.14792	06:20:00	25-29	1	6.33333
400	0	2003-12-03	526.027	4.10104	-9.42396	06:16:00	25-29	1	6.26667
401	0	2003-12-04	492.892	3.82083	-0.280208	06:13:00	25-29	1	6.21667
402	0	2003-12-05	489.942	5.12708	1.30625	06:10:00	25-29	1	6.16667
403	0	2003-12-06	648.618	9.63438	4.50729	06:08:00	25-29	1	6.13333
404	0	2003-12-07	487.108	4.52083	-5.11354	06:05:00	25-29	1	6.08333
405	0	2003-12-08	669.722	6.28646	1.76563	06:02:00	25-29	1	6.03333
406	0	2003-11-25	367.054	3.81771	-6.725	06:46:00	20-24	1	6.76667
407	0	2003-11-26	470.504	8.20938	4.39167	06:42:00	20-24	1	6.7
408	0	2003-11-27	475.323	5.90104	-2.30833	06:38:00	20-24	1	6.63333
409	0	2003-11-28	496.482	7.29375	1.39271	06:34:00	20-24	1	6.56667
410	0	2003-11-29	341.806	4.70208	-2.59167	06:30:00	20-24	1	6.5
411	0	2003-11-30	425.755	7.86458	3.1625	06:27:00	20-24	1	6.45
412	0	2003-12-01	352.106	11.3771	3.5125	06:23:00	20-24	1	6.38333
413	0	2003-12-02	453.059	13.525	2.14792	06:20:00	20-24	1	6.33333
414	0	2003-12-03	384.782	4.10104	-9.42396	06:16:00	20-24	1	6.26667
415	0	2003-12-04	498.687	3.82083	-0.280208	06:13:00	20-24	1	6.21667
416	0	2003-12-05	458.75	5.12708	1.30625	06:10:00	20-24	1	6.16667
417	0	2003-12-06	462.973	9.63438	4.50729	06:08:00	20-24	1	6.13333
418	0	2003-12-07	493.668	4.52083	-5.11354	06:05:00	20-24	1	6.08333
419	0	2003-12-08	366.65	6.28646	1.76563	06:02:00	20-24	1	6.03333
420	0	2003-12-02	185.794	13.525	2.14792	06:20:00	40-44	2	6.33333
421	0	2003-12-03	334.482	4.10104	-9.42396	06:16:00	40-44	2	6.26667
422	0	2003-12-04	377.906	3.82083	-0.280208	06:13:00	40-44	2	6.21667
423	0	2003-12-05	368.506	5.12708	1.30625	06:10:00	40-44	2	6.16667
424	0	2003-12-06	545.067	9.63438	4.50729	06:08:00	40-44	2	6.13333
425	0	2003-12-07	369.629	4.52083	-5.11354	06:05:00	40-44	2	6.08333
426	0	2003-12-08	320.786	6.28646	1.76563	06:02:00	40-44	2	6.03333
427	0	2003-12-09	322.676	3.54167	-2.74479	06:00:00	40-44	2	6
428	0	2003-12-10	321.188	2.74271	-0.798958	05:58:00	40-44	2	5.96667
429	0	2003-12-11	348.764	8.93437	6.19167	05:56:00	40-44	2	5.93333
430	0	2003-12-12	251.771	3.88125	-5.05312	05:54:00	40-44	2	5.9
431	0	2003-12-13	359.927	4.49687	0.615624	05:52:00	40-44	2	5.86667
432	0	2003-12-14	334.262	4.13958	-0.357291	05:50:00	40-44	2	5.83333
433	0	2003-12-15	322.285	6.22708	2.0875	05:49:00	40-44	2	5.81667
434	0	2003-12-09	259.422	3.54167	-2.74479	06:00:00	30-34	2	6
435	0	2003-12-10	262.047	2.74271	-0.798958	05:58:00	30-34	2	5.96667
436	0	2003-12-11	312.881	8.93437	6.19167	05:56:00	30-34	2	5.93333
437	0	2003-12-12	401.396	3.88125	-5.05312	05:54:00	30-34	2	5.9
438	0	2003-12-13	489.559	4.49687	0.615624	05:52:00	30-34	2	5.86667
439	0	2003-12-14	308.41	4.13958	-0.357291	05:50:00	30-34	2	5.83333
440	0	2003-12-15	290.277	6.22708	2.0875	05:49:00	30-34	2	5.81667
441	0	2003-12-16	422.776	3.57292	-2.65417	05:48:00	30-34	2	5.8
442	0	2003-12-17	363.996	4.38958	0.816667	05:47:00	30-34	2	5.78333
443	0	2003-12-18	322.346	3.78542	-0.604167	05:46:00	30-34	2	5.76667
444	0	2003-12-19	407.142	6.07917	2.29375	05:45:00	30-34	2	5.75
445	0	2003-12-20	471.06	4.02604	-2.05312	05:45:00	30-34	2	5.75
446	0	2003-12-21	496.063	8	3.97396	05:45:00	30-34	2	5.75
447	0	2003-12-22	375.726	6.28958	-1.71042	05:45:00	30-34	2	5.75
448	0	2004-01-09	280.974	4.82917	1.14062	06:15:00	30-34	1	6.25
449	0	2004-01-10	347.196	5.47813	0.648959	06:18:00	30-34	1	6.3
450	0	2004-01-11	411.253	3.93646	-1.54167	06:21:00	30-34	1	6.35
451	0	2004-01-12	353.599	5.98542	2.04896	06:25:00	30-34	1	6.41667
452	0	2004-01-13	517.669	10.6573	4.67187	06:28:00	30-34	1	6.46667
453	0	2004-01-14	320.546	6.39479	-4.2625	06:32:00	30-34	1	6.53333
454	0	2004-01-15	457.653	7.76875	1.37396	06:36:00	30-34	1	6.6
455	0	2004-01-16	461.765	17.2792	9.51042	06:39:00	30-34	1	6.65
456	0	2004-01-17	430.921	17.1823	-0.096876	06:43:00	30-34	1	6.71667
457	0	2004-01-18	361.409	7.1	-10.0823	06:47:00	30-34	1	6.78333
458	0	2004-01-19	590.033	9.95312	2.85312	06:52:00	30-34	1	6.86667
459	0	2004-01-20	480.532	10.7208	0.767708	06:56:00	30-34	1	6.93333
460	0	2004-01-21	418.824	9.33437	-1.38646	07:00:00	30-34	1	7
461	0	2004-01-22	500.45	6.87396	-2.46042	07:05:00	30-34	1	7.08333
462	0	2004-01-09	383.197	4.82917	1.14062	06:15:00	45-49	1	6.25
463	0	2004-01-10	267.695	5.47813	0.648959	06:18:00	45-49	1	6.3
464	0	2004-01-11	215.886	3.93646	-1.54167	06:21:00	45-49	1	6.35
465	0	2004-01-12	285.177	5.98542	2.04896	06:25:00	45-49	1	6.41667
466	0	2004-01-13	356.299	10.6573	4.67187	06:28:00	45-49	1	6.46667
467	0	2004-01-14	262.497	6.39479	-4.2625	06:32:00	45-49	1	6.53333
468	0	2004-01-15	269.176	7.76875	1.37396	06:36:00	45-49	1	6.6
469	0	2004-01-16	465.14	17.2792	9.51042	06:39:00	45-49	1	6.65
470	0	2004-01-17	268.368	17.1823	-0.096876	06:43:00	45-49	1	6.71667
471	0	2004-01-18	257.659	7.1	-10.0823	06:47:00	45-49	1	6.78333
472	0	2004-01-19	238.936	9.95312	2.85312	06:52:00	45-49	1	6.86667
473	0	2004-01-20	317.906	10.7208	0.767708	06:56:00	45-49	1	6.93333
474	0	2004-01-21	304.954	9.33437	-1.38646	07:00:00	45-49	1	7
475	0	2004-01-22	378.513	6.87396	-2.46042	07:05:00	45-49	1	7.08333
476	0	2002-10-02	529.792	72.5385	40.651	11:22:00	60-64	1	11.3667
477	0	2002-10-03	370.482	26.0781	-46.4604	11:17:00	60-64	1	11.2833
478	0	2002-10-04	687.106	82.6396	56.5615	11:11:00	60-64	1	11.1833
479	0	2002-10-05	750.345	81.774	-0.865626	11:06:00	60-64	1	11.1
480	0	2002-10-06	369.829	98.8604	17.0865	11:01:00	60-64	1	11.0167
481	0	2002-10-07	619.544	72.5698	-26.2906	10:55:00	60-64	1	10.9167
482	0	2002-10-08	1018.42	88.2396	15.6698	10:50:00	60-64	1	10.8333
483	0	2002-10-09	571.904	78.201	-10.0386	10:44:00	60-64	1	10.7333
484	0	2002-10-10	842.968	89.2719	11.0708	10:39:00	60-64	1	10.65
485	0	2002-10-11	692.544	92.6865	3.41458	10:33:00	60-64	1	10.55
486	0	2002-10-12	478.981	89.5312	-3.15521	10:28:00	60-64	1	10.4667
487	0	2002-10-13	275.727	78.7125	-10.8187	10:22:00	60-64	1	10.3667
488	0	2002-10-14	515.987	50.799	-27.9135	10:17:00	60-64	1	10.2833
489	0	2002-10-15	487.197	41.7813	-9.0177	10:11:00	60-64	1	10.1833
490	0	2004-01-27	433.136	8.50938	-2.96771	07:28:00	50-54	1	7.46667
491	0	2004-01-28	533.279	20.6333	12.124	07:33:00	50-54	1	7.55
492	0	2004-01-29	515.059	28.3521	7.71875	07:38:00	50-54	1	7.63333
493	0	2004-01-30	581.074	8.52083	-19.8313	07:43:00	50-54	1	7.71667
494	0	2004-01-31	644.5	13.9271	5.40625	07:48:00	50-54	1	7.8
495	0	2004-02-01	703.422	19.1458	5.21875	07:53:00	50-54	1	7.88333
496	0	2004-02-02	600.846	10.5906	-8.55521	07:58:00	50-54	1	7.96667
497	0	2004-02-03	495.12	5.83438	-4.75625	08:03:00	50-54	1	8.05
498	0	2004-02-04	688.623	11.8969	6.0625	08:08:00	50-54	1	8.13333
499	0	2004-02-05	463.668	10.2156	-1.68125	08:13:00	50-54	1	8.21667
500	0	2004-02-06	534.662	9.83333	-0.382293	08:18:00	50-54	1	8.3
501	0	2004-02-07	431.19	14.801	4.96771	08:24:00	50-54	1	8.4
502	0	2004-02-08	534.686	23.7906	8.98958	08:29:00	50-54	1	8.48333
503	0	2004-02-09	610.036	28.2896	4.49896	08:34:00	50-54	1	8.56667
504	0	2004-01-27	236.592	8.50938	-2.96771	07:28:00	50-54	1	7.46667
505	0	2004-01-28	377.542	20.6333	12.124	07:33:00	50-54	1	7.55
506	0	2004-01-29	235.855	28.3521	7.71875	07:38:00	50-54	1	7.63333
507	0	2004-01-30	252.333	8.52083	-19.8313	07:43:00	50-54	1	7.71667
508	0	2004-01-31	355.505	13.9271	5.40625	07:48:00	50-54	1	7.8
509	0	2004-02-01	230.747	19.1458	5.21875	07:53:00	50-54	1	7.88333
510	0	2004-02-02	297.709	10.5906	-8.55521	07:58:00	50-54	1	7.96667
511	0	2004-02-03	135.391	5.83438	-4.75625	08:03:00	50-54	1	8.05
512	0	2004-02-04	194.914	11.8969	6.0625	08:08:00	50-54	1	8.13333
513	0	2004-02-05	92.9449	10.2156	-1.68125	08:13:00	50-54	1	8.21667
514	0	2004-02-06	229.873	9.83333	-0.382293	08:18:00	50-54	1	8.3
515	0	2004-02-07	486.182	14.801	4.96771	08:24:00	50-54	1	8.4
516	0	2004-02-08	331.804	23.7906	8.98958	08:29:00	50-54	1	8.48333
517	0	2004-02-09	358.817	28.2896	4.49896	08:34:00	50-54	1	8.56667
518	0	2004-02-17	250.36	42.8469	13.4615	09:17:00	45-49	1	9.28333
519	0	2004-02-18	386.5	53.2313	10.3844	09:23:00	45-49	1	9.38333
520	0	2004-02-19	316.536	29.5396	-23.6917	09:28:00	45-49	1	9.46667
521	0	2004-02-20	420.958	12.1604	-17.3792	09:34:00	45-49	1	9.56667
522	0	2004-02-21	352.718	25.2354	13.075	09:39:00	45-49	1	9.65
523	0	2004-02-22	445.504	56.9677	31.7323	09:45:00	45-49	1	9.75
524	0	2004-02-23	317.791	47.7979	-9.16979	09:50:00	45-49	1	9.83333
525	0	2004-02-24	390.329	27.599	-20.199	09:56:00	45-49	1	9.93333
526	0	2004-02-25	272.012	41.5479	13.949	10:01:00	45-49	1	10.0167
527	0	2004-02-26	414.459	37.8083	-3.73959	10:07:00	45-49	1	10.1167
528	0	2004-02-27	400.329	71.9954	34.1871	10:12:00	45-49	1	10.2
529	0	2004-02-28	608.488	67.9741	-4.02132	10:18:00	45-49	1	10.3
530	0	2004-02-29	179.215	30.1865	-37.7876	10:23:00	45-49	1	10.3833
531	0	2004-03-01	376.497	47.2635	17.0771	10:29:00	45-49	1	10.4833
532	0	2004-02-17	140.321	42.8469	13.4615	09:17:00	40-44	2	9.28333
533	0	2004-02-18	248.21	53.2313	10.3844	09:23:00	40-44	2	9.38333
534	0	2004-02-19	263.645	29.5396	-23.6917	09:28:00	40-44	2	9.46667
535	0	2004-02-20	324.519	12.1604	-17.3792	09:34:00	40-44	2	9.56667
536	0	2004-02-21	343.919	25.2354	13.075	09:39:00	40-44	2	9.65
537	0	2004-02-22	266.186	56.9677	31.7323	09:45:00	40-44	2	9.75
538	0	2004-02-23	288.24	47.7979	-9.16979	09:50:00	40-44	2	9.83333
539	0	2004-02-24	296.317	27.599	-20.199	09:56:00	40-44	2	9.93333
540	0	2004-02-25	371.269	41.5479	13.949	10:01:00	40-44	2	10.0167
541	0	2004-02-26	320.564	37.8083	-3.73959	10:07:00	40-44	2	10.1167
542	0	2004-02-27	154.956	71.9954	34.1871	10:12:00	40-44	2	10.2
543	0	2004-02-28	176.713	67.9741	-4.02132	10:18:00	40-44	2	10.3
544	0	2004-02-29	238.249	30.1865	-37.7876	10:23:00	40-44	2	10.3833
545	0	2004-03-01	320.183	47.2635	17.0771	10:29:00	40-44	2	10.4833
546	0	2004-02-24	417.597	27.599	-20.199	09:56:00	45-49	1	9.93333
547	0	2004-02-25	721.946	41.5479	13.949	10:01:00	45-49	1	10.0167
548	0	2004-02-26	545.76	37.8083	-3.73959	10:07:00	45-49	1	10.1167
549	0	2004-02-27	936.438	71.9954	34.1871	10:12:00	45-49	1	10.2
550	0	2004-02-28	507.801	67.9741	-4.02132	10:18:00	45-49	1	10.3
551	0	2004-02-29	486.068	30.1865	-37.7876	10:23:00	45-49	1	10.3833
552	0	2004-03-01	468.658	47.2635	17.0771	10:29:00	45-49	1	10.4833
553	0	2004-03-02	503.654	54.4135	7.15	10:34:00	45-49	1	10.5667
554	0	2004-03-03	504.582	38.3854	-16.0281	10:40:00	45-49	1	10.6667
555	0	2004-03-04	427.829	58.8	20.4146	10:46:00	45-49	1	10.7667
556	0	2004-03-05	469.57	11.0135	-47.7865	10:51:00	45-49	1	10.85
557	0	2004-03-06	409.659	24.3417	13.3281	10:57:00	45-49	1	10.95
558	0	2004-03-07	360.217	88.2854	63.9438	11:02:00	45-49	1	11.0333
559	0	2004-03-08	420.887	94.6771	6.39167	11:08:00	45-49	1	11.1333
560	0	2004-02-24	309.307	27.599	-20.199	09:56:00	20-24	2	9.93333
561	0	2004-02-25	549.765	41.5479	13.949	10:01:00	20-24	2	10.0167
562	0	2004-02-26	439.612	37.8083	-3.73959	10:07:00	20-24	2	10.1167
563	0	2004-02-27	626.688	71.9954	34.1871	10:12:00	20-24	2	10.2
564	0	2004-02-28	589.686	67.9741	-4.02132	10:18:00	20-24	2	10.3
565	0	2004-02-29	519.794	30.1865	-37.7876	10:23:00	20-24	2	10.3833
566	0	2004-03-01	422.213	47.2635	17.0771	10:29:00	20-24	2	10.4833
567	0	2004-03-02	426.488	54.4135	7.15	10:34:00	20-24	2	10.5667
568	0	2004-03-03	354.13	38.3854	-16.0281	10:40:00	20-24	2	10.6667
569	0	2004-03-04	403.453	58.8	20.4146	10:46:00	20-24	2	10.7667
570	0	2004-03-05	449.814	11.0135	-47.7865	10:51:00	20-24	2	10.85
571	0	2004-03-06	414.299	24.3417	13.3281	10:57:00	20-24	2	10.95
572	0	2004-03-07	417.301	88.2854	63.9438	11:02:00	20-24	2	11.0333
573	0	2004-03-08	378.795	94.6771	6.39167	11:08:00	20-24	2	11.1333
574	0	2004-02-24	526.604	27.599	-20.199	09:56:00	50-54	1	9.93333
575	0	2004-02-25	584.038	41.5479	13.949	10:01:00	50-54	1	10.0167
576	0	2004-02-26	309.947	37.8083	-3.73959	10:07:00	50-54	1	10.1167
577	0	2004-02-27	521.89	71.9954	34.1871	10:12:00	50-54	1	10.2
578	0	2004-02-28	623.131	67.9741	-4.02132	10:18:00	50-54	1	10.3
579	0	2004-02-29	585.759	30.1865	-37.7876	10:23:00	50-54	1	10.3833
580	0	2004-03-01	647.342	47.2635	17.0771	10:29:00	50-54	1	10.4833
581	0	2004-03-02	551.973	54.4135	7.15	10:34:00	50-54	1	10.5667
582	0	2004-03-03	397.424	38.3854	-16.0281	10:40:00	50-54	1	10.6667
583	0	2004-03-04	442.276	58.8	20.4146	10:46:00	50-54	1	10.7667
584	0	2004-03-05	535.578	11.0135	-47.7865	10:51:00	50-54	1	10.85
585	0	2004-03-06	521.833	24.3417	13.3281	10:57:00	50-54	1	10.95
586	0	2004-03-07	449.788	88.2854	63.9438	11:02:00	50-54	1	11.0333
587	0	2004-03-08	504.512	94.6771	6.39167	11:08:00	50-54	1	11.1333
588	0	2005-11-07	367.613	13.9562	-3.79375	08:07:00	35-39	1	8.11667
589	0	2005-11-08	352.377	9.77396	-4.18229	08:02:00	35-39	1	8.03333
590	0	2005-11-09	336.285	10.0885	0.314583	07:57:00	35-39	1	7.95
591	0	2005-11-10	384.306	16.8417	6.75313	07:52:00	35-39	1	7.86667
592	0	2005-11-11	347.735	10.6208	-6.22083	07:47:00	35-39	1	7.78333
593	0	2005-11-12	518.35	10.5687	-0.052084	07:42:00	35-39	1	7.7
594	0	2005-11-13	390.473	18.95	8.38125	07:37:00	35-39	1	7.61667
595	0	2005-11-14	356.385	5.83021	-13.1198	07:32:00	35-39	1	7.53333
596	0	2005-11-15	388.709	13.6656	7.83542	07:28:00	35-39	1	7.46667
597	0	2005-11-16	366.951	21.2708	7.60521	07:23:00	35-39	1	7.38333
598	0	2005-11-17	472.794	21.3906	0.119793	07:18:00	35-39	1	7.3
599	0	2005-11-18	487.527	22.8156	1.425	07:14:00	35-39	1	7.23333
600	0	2005-11-19	570.974	17.3979	-5.41771	07:09:00	35-39	1	7.15
601	0	2005-11-20	391.854	8.37292	-9.025	07:05:00	35-39	1	7.08333
602	0	2006-01-20	399.545	4.36146	0.0395833	06:58:00	50-54	1	6.96667
603	0	2006-01-21	519.262	10.0302	5.66875	07:03:00	50-54	1	7.05
604	0	2006-01-22	416.21	4.02396	-6.00625	07:07:00	50-54	1	7.11667
605	0	2006-01-23	336.285	5.96875	1.94479	07:12:00	50-54	1	7.2
606	0	2006-01-24	421.815	7.93333	1.96458	07:16:00	50-54	1	7.26667
607	0	2006-01-25	255.081	25.776	17.8427	07:21:00	50-54	1	7.35
608	0	2006-01-26	265.244	20.0208	-5.75521	07:26:00	50-54	1	7.43333
609	0	2006-01-27	329.26	27.949	7.92813	07:31:00	50-54	1	7.51667
610	0	2006-01-28	438.692	15.9	-12.049	07:35:00	50-54	1	7.58333
611	0	2006-01-29	345.565	11.8594	-4.04063	07:40:00	50-54	1	7.66667
612	0	2006-01-30	527.121	12.2729	0.413543	07:45:00	50-54	1	7.75
613	0	2006-01-31	369.278	17.6479	5.375	07:50:00	50-54	1	7.83333
614	0	2006-02-01	379.644	20.7573	3.10937	07:55:00	50-54	1	7.91667
615	0	2006-02-02	442.072	21.6792	0.921875	08:00:00	50-54	1	8
616	0	2006-01-06	483.161	10.9375	2.67292	06:07:00	25-29	1	6.11667
617	0	2006-01-07	504.413	9.06146	-1.87604	06:10:00	25-29	1	6.16667
618	0	2006-01-08	320.869	5.11458	-3.94688	06:13:00	25-29	1	6.21667
619	0	2006-01-09	418.415	5.91875	0.804167	06:16:00	25-29	1	6.26667
620	0	2006-01-10	341.572	7.17917	1.26042	06:19:00	25-29	1	6.31667
621	0	2006-01-11	334.34	4.71042	-2.46875	06:23:00	25-29	1	6.38333
622	0	2006-01-12	439.135	5.21875	0.508333	06:26:00	25-29	1	6.43333
623	0	2006-01-13	390.326	4.85625	-0.3625	06:30:00	25-29	1	6.5
624	0	2006-01-14	481.281	4.53229	-0.323958	06:34:00	25-29	1	6.56667
625	0	2006-01-15	351.86	7.8625	3.33021	06:38:00	25-29	1	6.63333
626	0	2006-01-16	409.988	7.72604	-0.136459	06:41:00	25-29	1	6.68333
627	0	2006-01-17	348.601	5.25729	-2.46875	06:46:00	25-29	1	6.76667
628	0	2006-01-18	557.727	9.08125	3.82396	06:50:00	25-29	1	6.83333
629	0	2006-01-19	355.097	4.32188	-4.75937	06:54:00	25-29	1	6.9
630	0	2002-11-06	0.122222	7.89792	1.03021	08:14:00	20-24	1	8.23333
631	0	2002-11-07	316.133	26.8813	18.9833	08:09:00	20-24	1	8.15
632	0	2002-11-08	378.113	32.5469	5.66562	08:04:00	20-24	1	8.06667
633	0	2002-11-09	465.596	31.2896	-1.25729	07:58:00	20-24	1	7.96667
634	0	2002-11-10	401.032	20.2125	-11.0771	07:53:00	20-24	1	7.88333
635	0	2002-11-11	470.013	16.2125	-4	07:48:00	20-24	1	7.8
636	0	2002-11-12	320.095	8.33021	-7.88229	07:43:00	20-24	1	7.71667
637	0	2002-11-13	407.463	27.1708	18.8406	07:39:00	20-24	1	7.65
638	0	2002-11-14	442.724	27.8146	0.643755	07:34:00	20-24	1	7.56667
639	0	2002-11-15	403.842	5.39271	-22.4219	07:29:00	20-24	1	7.48333
640	0	2002-11-16	254.838	4.24271	-1.15	07:24:00	20-24	1	7.4
641	0	2002-11-17	308.804	10.8219	6.57917	07:19:00	20-24	1	7.31667
642	0	2002-11-18	484.997	25.5698	14.7479	07:15:00	20-24	1	7.25
643	0	2002-11-19	343.803	24.5615	-1.00834	07:10:00	20-24	1	7.16667
644	0	2006-01-30	340.82	12.2729	0.413543	07:45:00	20-24	2	7.75
645	0	2006-01-31	227.926	17.6479	5.375	07:50:00	20-24	2	7.83333
646	0	2006-02-01	388.674	20.7573	3.10937	07:55:00	20-24	2	7.91667
647	0	2006-02-02	323.406	21.6792	0.921875	08:00:00	20-24	2	8
648	0	2006-02-03	342.544	20.724	-0.95521	08:06:00	20-24	2	8.1
649	0	2006-02-04	335.581	7.26458	-13.4594	08:11:00	20-24	2	8.18333
650	0	2006-02-05	344.24	4.67188	-2.59271	08:16:00	20-24	2	8.26667
651	0	2006-02-06	264.9	13.3323	8.66042	08:21:00	20-24	2	8.35
652	0	2006-02-07	316.733	27.4312	14.099	08:26:00	20-24	2	8.43333
653	0	2006-02-08	288.321	25.0573	-2.37396	08:32:00	20-24	2	8.53333
654	0	2006-02-09	24.5744	45.5063	20.449	08:37:00	20-24	2	8.61667
655	0	2006-02-10	396.606	42.3167	-3.18958	08:42:00	20-24	2	8.7
656	0	2006-02-11	459.955	19.1469	-23.1698	08:48:00	20-24	2	8.8
657	0	2006-02-12	442.195	23.0885	3.94167	08:53:00	20-24	2	8.88333
658	0	2003-03-18	646.183	67.1552	-26.599	11:59:00	65-69	1	11.9833
659	0	2003-03-19	655.027	66.5563	-0.598955	12:05:00	65-69	1	12.0833
660	0	2003-03-20	331.531	101.528	34.9719	12:10:00	65-69	1	12.1667
661	0	2003-03-21	489.009	22.0021	-79.526	12:16:00	65-69	1	12.2667
662	0	2003-03-22	497.686	24.3156	2.31354	12:21:00	65-69	1	12.35
663	0	2003-03-23	339.185	34	9.68438	12:27:00	65-69	1	12.45
664	0	2003-03-24	679.135	70.5177	36.5177	12:32:00	65-69	1	12.5333
665	0	2003-03-25	470.563	76.624	6.10625	12:38:00	65-69	1	12.6333
666	0	2003-03-26	609.814	37.0698	-39.5542	12:44:00	65-69	1	12.7333
667	0	2003-03-27	429.971	85.7917	48.7219	12:49:00	65-69	1	12.8167
668	0	2003-03-28	651.777	47.326	-38.4656	12:55:00	65-69	1	12.9167
669	0	2003-03-29	761.599	70.1833	22.8573	13:00:00	65-69	1	13
670	0	2003-03-30	540.276	92.301	22.1177	13:06:00	65-69	1	13.1
671	0	2003-03-31	470.372	88.7937	-3.5073	13:11:00	65-69	1	13.1833
672	0	2003-03-18	175.786	67.1552	-26.599	11:59:00	35-39	1	11.9833
673	0	2003-03-19	190.592	66.5563	-0.598955	12:05:00	35-39	1	12.0833
674	0	2003-03-20	207.676	101.528	34.9719	12:10:00	35-39	1	12.1667
675	0	2003-03-21	198.486	22.0021	-79.526	12:16:00	35-39	1	12.2667
676	0	2003-03-22	149.322	24.3156	2.31354	12:21:00	35-39	1	12.35
677	0	2003-03-23	101.758	34	9.68438	12:27:00	35-39	1	12.45
678	0	2003-03-24	136.905	70.5177	36.5177	12:32:00	35-39	1	12.5333
679	0	2003-03-25	198.996	76.624	6.10625	12:38:00	35-39	1	12.6333
680	0	2003-03-26	273.918	37.0698	-39.5542	12:44:00	35-39	1	12.7333
681	0	2003-03-27	278.799	85.7917	48.7219	12:49:00	35-39	1	12.8167
682	0	2003-03-28	164.036	47.326	-38.4656	12:55:00	35-39	1	12.9167
683	0	2003-03-29	206.753	70.1833	22.8573	13:00:00	35-39	1	13
684	0	2003-03-30	120.949	92.301	22.1177	13:06:00	35-39	1	13.1
685	0	2003-03-31	323.164	88.7937	-3.5073	13:11:00	35-39	1	13.1833
686	0	2002-10-27	444.033	32.101	3.18125	09:06:00	50-54	2	9.1
687	0	2002-10-28	255.673	23.774	-8.32709	09:01:00	50-54	2	9.01667
688	0	2002-10-29	309.163	25.9062	2.13229	08:56:00	50-54	2	8.93333
689	0	2002-10-30	356.738	33.3365	7.43021	08:50:00	50-54	2	8.83333
690	0	2002-10-31	329.928	29.7031	-3.63333	08:45:00	50-54	2	8.75
691	0	2002-11-01	192.853	46.174	16.4708	08:40:00	50-54	2	8.66667
692	0	2002-11-02	224.308	49.2323	3.05833	08:35:00	50-54	2	8.58333
693	0	2002-11-03	321.595	28.4615	-20.7708	08:29:00	50-54	2	8.48333
694	0	2002-11-04	325.901	23.15	-5.31145	08:24:00	50-54	2	8.4
695	0	2002-11-05	409.235	6.86771	-16.2823	08:19:00	50-54	2	8.31667
696	0	2002-11-06	255.11	7.89792	1.03021	08:14:00	50-54	2	8.23333
697	0	2002-11-07	308.008	26.8813	18.9833	08:09:00	50-54	2	8.15
698	0	2002-11-08	277.874	32.5469	5.66562	08:04:00	50-54	2	8.06667
699	0	2002-11-09	233.419	31.2896	-1.25729	07:58:00	50-54	2	7.96667
700	0	2003-02-05	536.994	22.7406	-3.66458	08:14:00	45-49	2	8.23333
701	0	2003-02-06	454.882	13.9854	-8.75521	08:20:00	45-49	2	8.33333
702	0	2003-02-07	520.041	11.4635	-2.52187	08:25:00	45-49	2	8.41667
703	0	2003-02-08	456.59	4.875	-6.58854	08:30:00	45-49	2	8.5
704	0	2003-02-09	389.376	6.16875	1.29375	08:35:00	45-49	2	8.58333
705	0	2003-02-10	533.691	9.17188	3.00312	08:41:00	45-49	2	8.68333
706	0	2003-02-11	484.935	9.73437	0.562499	08:46:00	45-49	2	8.76667
707	0	2003-02-12	449.535	15.1135	5.37917	08:52:00	45-49	2	8.86667
708	0	2003-02-13	436.333	10.1042	-5.00938	08:57:00	45-49	2	8.95
709	0	2003-02-14	508.344	27.0562	16.9521	09:02:00	45-49	2	9.03333
710	0	2003-02-15	561.887	40.5125	13.4563	09:08:00	45-49	2	9.13333
711	0	2003-02-16	347.07	23.3854	-17.1271	09:13:00	45-49	2	9.21667
712	0	2003-02-17	350.318	35.0396	11.6542	09:19:00	45-49	2	9.31667
713	0	2003-02-18	521.768	62.1865	27.1469	09:24:00	45-49	2	9.4
714	0	2003-03-18	325.428	67.1552	-26.599	11:59:00	50-54	2	11.9833
715	0	2003-03-19	481.262	66.5563	-0.598955	12:05:00	50-54	2	12.0833
716	0	2003-03-20	422.106	101.528	34.9719	12:10:00	50-54	2	12.1667
717	0	2003-03-21	572.891	22.0021	-79.526	12:16:00	50-54	2	12.2667
718	0	2003-03-22	544.209	24.3156	2.31354	12:21:00	50-54	2	12.35
719	0	2003-03-23	427.036	34	9.68438	12:27:00	50-54	2	12.45
720	0	2003-03-24	359.956	70.5177	36.5177	12:32:00	50-54	2	12.5333
721	0	2003-03-25	461.586	76.624	6.10625	12:38:00	50-54	2	12.6333
722	0	2003-03-26	500	37.0698	-39.5542	12:44:00	50-54	2	12.7333
723	0	2003-03-27	422.988	85.7917	48.7219	12:49:00	50-54	2	12.8167
724	0	2003-03-28	333.758	47.326	-38.4656	12:55:00	50-54	2	12.9167
725	0	2003-03-29	542.471	70.1833	22.8573	13:00:00	50-54	2	13
726	0	2003-03-30	621.315	92.301	22.1177	13:06:00	50-54	2	13.1
727	0	2003-03-31	431.818	88.7937	-3.5073	13:11:00	50-54	2	13.1833
728	0	2003-03-18	836.697	67.1552	-26.599	11:59:00	35-39	2	11.9833
729	0	2003-03-19	682.918	66.5563	-0.598955	12:05:00	35-39	2	12.0833
730	0	2003-03-20	499.749	101.528	34.9719	12:10:00	35-39	2	12.1667
731	0	2003-03-21	538.626	22.0021	-79.526	12:16:00	35-39	2	12.2667
732	0	2003-03-22	733.669	24.3156	2.31354	12:21:00	35-39	2	12.35
733	0	2003-03-23	286.059	34	9.68438	12:27:00	35-39	2	12.45
734	0	2003-03-24	466.633	70.5177	36.5177	12:32:00	35-39	2	12.5333
735	0	2003-03-25	511.345	76.624	6.10625	12:38:00	35-39	2	12.6333
736	0	2003-03-26	725.546	37.0698	-39.5542	12:44:00	35-39	2	12.7333
737	0	2003-03-27	424.278	85.7917	48.7219	12:49:00	35-39	2	12.8167
738	0	2003-03-28	779.646	47.326	-38.4656	12:55:00	35-39	2	12.9167
739	0	2003-03-29	570.654	70.1833	22.8573	13:00:00	35-39	2	13
740	0	2003-03-30	302.487	92.301	22.1177	13:06:00	35-39	2	13.1
741	0	2003-03-31	441.029	88.7937	-3.5073	13:11:00	35-39	2	13.1833
742	0	2003-11-04	156.094	29.6594	6.74167	08:25:00	20-24	1	8.41667
743	0	2003-11-05	529.627	14.1583	-15.501	08:20:00	20-24	1	8.33333
744	0	2003-11-06	523.736	13.4583	-0.699999	08:15:00	20-24	1	8.25
745	0	2003-11-07	525.559	34.0635	20.6052	08:10:00	20-24	1	8.16667
746	0	2003-11-08	524.136	36.2625	2.19896	08:05:00	20-24	1	8.08333
747	0	2003-11-09	560.817	29.4104	-6.85208	08:00:00	20-24	1	8
748	0	2003-11-10	498.904	9.75521	-19.6552	07:55:00	20-24	1	7.91667
749	0	2003-11-11	524.617	10.9625	1.20729	07:50:00	20-24	1	7.83333
750	0	2003-11-12	594.246	21.6885	10.726	07:45:00	20-24	1	7.75
751	0	2003-11-13	671.953	8.29167	-13.3969	07:40:00	20-24	1	7.66667
752	0	2003-11-14	575.854	12.7302	4.43854	07:35:00	20-24	1	7.58333
753	0	2003-11-15	653.782	10.6594	-2.07083	07:30:00	20-24	1	7.5
754	0	2003-11-16	570.43	23.1417	12.4823	07:25:00	20-24	1	7.41667
755	0	2003-11-17	553.192	16.0365	-7.10521	07:21:00	20-24	1	7.35
756	0	2003-11-11	10.9528	10.9625	1.20729	07:50:00	25-29	2	7.83333
757	0	2003-11-12	120.606	21.6885	10.726	07:45:00	25-29	2	7.75
758	0	2003-11-13	248.222	8.29167	-13.3969	07:40:00	25-29	2	7.66667
759	0	2003-11-14	303.322	12.7302	4.43854	07:35:00	25-29	2	7.58333
760	0	2003-11-15	140.465	10.6594	-2.07083	07:30:00	25-29	2	7.5
761	0	2003-11-16	178.636	23.1417	12.4823	07:25:00	25-29	2	7.41667
762	0	2003-11-17	239.244	16.0365	-7.10521	07:21:00	25-29	2	7.35
763	0	2003-11-18	162.9	5.41146	-10.625	07:16:00	25-29	2	7.26667
764	0	2003-11-19	302.892	15.2448	9.83333	07:11:00	25-29	2	7.18333
765	0	2003-11-20	279.974	13.7562	-1.48854	07:07:00	25-29	2	7.11667
766	0	2003-11-21	340.82	12.6052	-1.15104	07:02:00	25-29	2	7.03333
767	0	2003-11-22	136.536	10.9771	-1.62812	06:58:00	25-29	2	6.96667
768	0	2003-11-23	214.468	14.6115	3.63437	06:54:00	25-29	2	6.9
769	0	2003-11-24	196.536	10.5427	-4.06875	06:50:00	25-29	2	6.83333
