# Supplementary material for: Seasonality in mood disorders: Probing association of accelerometer-derived physical activity with daylength and solar insolation
Source: PLOS Ment Health. 2024 Sep 25;1(4):e0000124. doi: 10.1371/journal.pmen.0000124 (PMC12798161; doi:10.1371/journal.pmen.0000124)
Supplement: S2 Data — (XLSX) [file pmen.0000124.s002.xlsx]

## Sheet: GLM results.Poisson
Generalized	Linear	Model	Regression	Results							Generalized	Linear	Model	Regression	Results					Generalized	Linear	Model	Regression	Results
==============================================================================										==============================================================================									==============================================================================
Dep.	Variable:	activity	No.	Observations:	770					Dep.	Variable:	activity	No.	Observations:	770				Dep.	Variable:	activity	No.	Observations:	770
Model:	GLM	Df	Residuals:	765						Model:	GLM	Df	Residuals:	765					Model:	GLM	Df	Residuals:	765
Model	Family:	Poisson	Df	Model:	4					Model	Family:	Poisson	Df	Model:	4				Model	Family:	Poisson	Df	Model:	4
Link	Function:	Log	Scale:	1						Link	Function:	Log	Scale:	1					Link	Function:	Log	Scale:	1
Method:	IRLS	Log-Likelihood:	-29511							Method:	IRLS	Log-Likelihood:	-30435						Method:	IRLS	Log-Likelihood:	-29521
Date:	Wed,	17	Apr	2024	Deviance:	53253				Date:	Wed,	17	Apr	2024	Deviance:	55100			Date:	Wed,	17	Apr	2024	Deviance:	53272
Time:	10:30:23	Pearson	chi2:	53000						Time:	10:32:11	Pearson	chi2:	54800					Time:	11:10:53	Pearson	chi2:	52400
No.	Iterations:	5	Pseudo	R-squ.	(CS):	1				No.	Iterations:	5	Pseudo	R-squ.	(CS):	1			No.	Iterations:	5	Pseudo	R-squ.	(CS):	1
Covariance	Type:	nonrobust								Covariance	Type:	nonrobust							Covariance	Type:	nonrobust
==============================================================================										====================================================================================									=====================================================================================
	coef	stderr	z	P>|z|	[0.025	0.975]					coef	stderr	z	P>|z|	[0.025	0.975]				coef	stderr	z	P>|z|	[0.025	0.975]
------------------------------------------------------------------------------										------------------------------------------------------------------------------------									-------------------------------------------------------------------------------------
Intercept	5.8215	0.009	619.786	0	5.803	5.84				Intercept	5.8471	0.009	626.427	0	5.829	5.865			Intercept	5.6598	0.01	548.176	0	5.64	5.68
insolation	0.0016	3.62e-05	43.28	0	0.001	0.002				delta_insolation	0.0001	4.66e-05	2.441	0.015	2.24e-05	0			hours_of_daylight	0.0314	0.001	42.43	0	0.03	0.033
id	-0.6056	0.006	-100.476	0	-0.617	-0.594				id	-0.4324	0.004	-99.376	0	-0.441	-0.424			id	-0.6236	0.006	-98.809	0	-0.636	-0.611
age_avg	0.003	0	18.268	0	0.003	0.003				age_avg	0.0039	0	23.94	0	0.004	0.004			age_avg	0.0019	0	11.132	0	0.002	0.002
gender	-0.0038	0.004	-0.923	0.356	-0.012	0.004				gender	-0.0154	0.004	-3.794	0	-0.023	-0.007			gender	-0.0208	0.004	-5.118	0	-0.029	-0.013
==============================================================================										====================================================================================									=====================================================================================

## Sheet: GLM results.Gaussian
Generalized	Linear	Model	Regression	Results					Generalized	Linear	Model	Regression	Results			Generalized	Linear	Model	Regression	Results
==============================================================================								==============================================================================								==============================================================================
Dep.	Variable:	activity	No.	Observations:	770			Dep.	Variable:	activity	No.	Observations:	770			Dep.	Variable:	activity	No.	Observations:	770
Model:	GLM	Df	Residuals:	765				Model:	GLM	Df	Residuals:	765				Model:	GLM	Df	Residuals:	765
Model	Family:	Gaussian	Df	Model:	4			Model	Family:	Gaussian	Df	Model:	4			Model	Family:	Gaussian	Df	Model:	4
Link	Function:	Identity	Scale:	22169				Link	Function:	Identity	Scale:	22890				Link	Function:	Identity	Scale:	22206
Method:	IRLS	Log-Likelihood:	-4942.6					Method:	IRLS	Log-Likelihood:	-4954.9					Method:	IRLS	Log-Likelihood:	-4943.2
Date:	Wed,	17	Apr	2024	Deviance:	16959000		Date:	Wed,	17	Apr	2024	Deviance:	17511000		Date:	Wed,	17	Apr	2024	Deviance:	16987000
Time:	11:12:43	Pearson	chi2:	17000000				Time:	10:35:33	Pearson	chi2:	17500000				Time:	10:34:06	Pearson	chi2:	17000000
No.	Iterations:	3	Pseudo	R-squ.	(CS):	0.2163		No.	Iterations:	3	Pseudo	R-squ.	(CS):	0.1851		No.	Iterations:	3	Pseudo	R-squ.	(CS):	0.2147
Covariance	Type:	nonrobust						Covariance	Type:	nonrobust						Covariance	Type:	nonrobust
=====================================================================================								====================================================================================								==============================================================================
	coef	stderr	z	P>|z|	[0.025	0.975]			coef	stderr	z	P>|z|	[0.025	0.975]			coef	stderr	z	P>|z|	[0.025	0.975]
-------------------------------------------------------------------------------------								------------------------------------------------------------------------------------								------------------------------------------------------------------------------
Intercept	286.539	28.474	10.063	0	230.731	342.347		Intercept	349.31	25.963	13.454	0	298.424	400.197		Intercept	337.014	25.697	13.115	0	286.649	387.378
hours_of_daylight	9.3119	1.864	4.995	0	5.658	12.966		delta_insolation	0.0316	0.117	0.271	0.786	-0.197	0.26		insolation	0.4448	0.091	4.862	0	0.265	0.624
id	-196.356	16.01	-12.265	0	-227.734	-164.977		id	-139.874	11.515	-12.147	0	-162.443	-117.305		id	-187.437	14.978	-12.514	0	-216.794	-158.08
age_avg	0.8502	0.465	1.826	0.068	-0.062	1.762		age_avg	1.3626	0.461	2.953	0.003	0.458	2.267		age_avg	1.1617	0.456	2.546	0.011	0.267	2.056
gender	-3.5934	11.069	-0.325	0.745	-25.289	18.102		gender	-5.3686	11.242	-0.478	0.633	-27.402	16.665		gender	0.2545	11.133	0.023	0.982	-21.565	22.074
=====================================================================================								====================================================================================								==============================================================================

## Sheet: GLMresults.Gaussian_interaction
	Generalized	Linear	Model	Regression	Results				Generalized	Linear	Model	Regression	Results				Generalized	Linear	Model	Regression	Results				Generalized	Linear	Model	Regression	Results
==============================================================================								==============================================================================								==============================================================================								==============================================================================
Dep.	Variable:	activity	No.	Observations:	770			Dep.	Variable:	activity	No.	Observations:	770			Dep.	Variable:	activity	No.	Observations:	770			Dep.	Variable:	activity	No.	Observations:	574
Model:	GLM	Df	Residuals:	764				Model:	GLM	Df	Residuals:	764				Model:	GLM	Df	Residuals:	764				Model:	GLM	Df	Residuals:	568
Model	Family:	Gaussian	Df	Model:	5			Model	Family:	Gaussian	Df	Model:	5			Model	Family:	Gaussian	Df	Model:	5			Model	Family:	Gaussian	Df	Model:	5
Link	Function:	Identity	Scale:	22104				Link	Function:	Identity	Scale:	22919				Link	Function:	Identity	Scale:	22181				Link	Function:	identity	Scale:	20004
Method:	IRLS	Log-Likelihood:	-4940.9					Method:	IRLS	Log-Likelihood:	-4954.9					Method:	IRLS	Log-Likelihood:	-4942.3					Method:	IRLS	Log-Likelihood:	-3653.8
Date:	Fri,	19	Apr	2024	Deviance:	16887000		Date:	Fri,	19	Apr	2024	Deviance:	17510000		Date:	Fri,	19	Apr	2024	Deviance:	16946000		Date:	Wed,	1	May	2024	Deviance:	11362000
Time:	13:52:01	Pearson	chi2:	16900000				Time:	13:56:03	Pearson	chi2:	17500000				Time:	13:58:17	Pearson	chi2:	16900000				Time:	10:10:57	Pearson	chi2:	11400000
No.	Iterations:	3	Pseudo	R-squ.	(CS):	0.2202		No.	Iterations:	3	Pseudo	R-squ.	(CS):	0.185		No.	Iterations:	3	Pseudo	R-squ.	(CS):	0.2168		No.	Iterations:	3	Pseudo	R-squ.	(CS):	0.2837
Covariance	Type:	nonrobust						Covariance	Type:	nonrobust						Covariance	Type:	nonrobust						Covariance	Type:	nonrobust
=================================================================================								=======================================================================================								========================================================================================								=================================================================================
	coef	stderr	z	P>|z|	[0.025	0.975]			coef	stderr	z	P>|z|	[0.025	0.975]			coef	stderr	z	P>|z|	[0.025	0.975]			coef	stderr	z	P>|z|	[0.025	0.975]
---------------------------------------------------------------------------------								---------------------------------------------------------------------------------------								----------------------------------------------------------------------------------------								---------------------------------------------------------------------------------
Intercept	339.066	25.656	13.216	0	288.782	389.35		Intercept	349.304	25.979	13.445	0	298.385	400.222		Intercept	275.02	32.217	8.537	0	211.877	338.164		Intercept	345.889	28.16	12.283	0	290.696	401.082
insolation	1.0029	0.278	3.613	0	0.459	1.547		delta_insolation	-0.0291	0.392	-0.074	0.941	-0.797	0.739		hours_of_daylight	11.4501	3.36	3.408	0.001	4.865	18.035		insolation	1.1395	0.281	4.054	0	0.589	1.69
id	-160.076	19.709	-8.122	0	-198.704	-121.447		id	-139.915	11.525	-12.14	0	-162.503	-117.326		id	-162.447	47.127	-3.447	0.001	-254.815	-70.08		id	-214.242	28.212	-7.594	0	-269.536	-158.949
insolation:id	-0.6304	0.296	-2.129	0.033	-1.211	-0.05		delta_insolation:id	0.0666	0.411	0.162	0.871	-0.738	0.871		hours_of_daylight:id	-3.1225	4.082	-0.765	0.444	-11.122	4.877		insolation:id	0.4148	0.513	0.809	0.419	-0.59	1.42
age_avg	0.8638	0.476	1.814	0.07	-0.07	1.797		age_avg	1.3635	0.462	2.953	0.003	0.459	2.268		age_avg	0.7489	0.484	1.547	0.122	-0.2	1.698		age_avg	1.1922	0.525	2.272	0.023	0.164	2.221
gender	-4.1436	11.297	-0.367	0.714	-26.286	17.999		gender	-5.3667	11.249	-0.477	0.633	-27.415	16.681		gender	-5.7529	11.426	-0.503	0.615	-28.148	16.642		gender	-19.9225	12.792	-1.557	0.119	-44.995	5.15
=================================================================================								=======================================================================================								========================================================================================								=================================================================================

## Sheet: GLM.BackwardsElimination
	Generalized	Linear	Model	Regression	Results				Generalized	Linear	Model	Regression	Results				Generalized	Linear	Model	Regression	Results
==============================================================================								==============================================================================								==============================================================================
Dep.	Variable:	activity	No.	Observations:	770			Dep.	Variable:	activity	No.	Observations:	770			Dep.	Variable:	activity	No.	Observations:	574
Model:	GLM	Df	Residuals:	766				Model:	GLM	Df	Residuals:	767				Model:	GLM	Df	Residuals:	570
Model	Family:	Gaussian	Df	Model:	3			Model	Family:	Gaussian	Df	Model:	2			Model	Family:	Gaussian	Df	Model:	3
Link	Function:	Identity	Scale:	22154				Link	Function:	Identity	Scale:	22216				Link	Function:	identity	Scale:	20069
Method:	IRLS	Log-Likelihood:	-4942.8					Method:	IRLS	Log-Likelihood:	-4944.4					Method:	IRLS	Log-Likelihood:	-3655.8
Date:	Fri,	19	Apr	2024	Deviance:	16970000		Date:	Fri,	19	Apr	2024	Deviance:	17040000		Date:	Wed,	1	May	2024	Deviance:	11439000
Time:	14:20:55	Pearson	chi2:	17000000				Time:	14:21:45	Pearson	chi2:	17000000				Time:	10:14:07	Pearson	chi2:	11400000
No.	Iterations:	3	Pseudo	R-squ.	(CS):	0.2159		No.	Iterations:	3	Pseudo	R-squ.	(CS):	0.2122		No.	Iterations:	3	Pseudo	R-squ.	(CS):	0.2781
Covariance	Type:	nonrobust						Covariance	Type:	nonrobust						Covariance	Type:	nonrobust
=================================================================================								=====================================================================================								==============================================================================
	coef	stderr	z	P>|z|	[0.025	0.975]			coef	stderr	z	P>|z|	[0.025	0.975]			coef	stderr	z	P>|z|	[0.025	0.975]
---------------------------------------------------------------------------------								-------------------------------------------------------------------------------------								------------------------------------------------------------------------------
Intercept	362.754	10.123	35.833	0	342.912	382.595		Intercept	307.291	17.131	17.938	0	273.715	340.867		Intercept	315.898	19.876	15.894	0	276.942	354.854
insolation	1.1401	0.263	4.329	0	0.624	1.656		hours_of_daylight	10.1215	1.817	5.57	0	6.56	13.683		insolation	1.2642	0.226	5.597	0	0.822	1.707
id	-153.919	18.394	-8.368	0	-189.969	-117.868		id	-198.15	15.783	-12.554	0	-229.085	-167.215		id	-202.827	15.04	-13.486	0	-232.304	-173.35
insolation:id	-0.7609	0.28	-2.713	0.007	-1.31	-0.211		=====================================================================================								age_avg	1.174	0.499	2.355	0.019	0.197	2.151
=================================================================================																==============================================================================

## Sheet: Tables for Manuscript
Solar Insolation (R2 = 0.21)	Parameters	Coefficient Estimate	Standard Error	0.025	0.975	Wald z	P
	Intercept	337.014	25.697	286.649	387.378	13.115	<0.001
	Insolation	0.4448	0.091	0.265	0.624	4.862	<0.001
	Depression status	-187.437	14.978	-216.794	-158.08	-12.514	<0.001
	Age	1.1617	0.456	0.267	2.056	2.546	<0.05
	Sex	0.2545	11.133	-21.565	22.074	0.023	0.98
Delta Insolation (R2 = 0.19)	Parameters	Coefficient Estimate	Standard Error	0.025	0.975	Wald z	P
	Intercept	349.31	25.963	298.424	400.197	13.454	<0.001
	Delta insolation	0.0316	0.117	-0.197	0.26	0.271	0.79
	Depression status	-139.874	11.515	-162.443	-117.305	-12.147	<0.001
	Age	1.3626	0.461	0.458	2.267	2.953	<0.01
	Sex	-5.3686	11.242	-27.402	16.665	-0.478	0.63
Photoperiod (R2 = 0.22)	Parameters	Coefficient Estimate	Standard Error	0.025	0.975	Wald z	P
	Intercept	286.539	28.474	230.731	342.347	10.063	<0.001
	Photoperiod	9.3119	1.864	5.658	12.966	4.995	<0.001
	Depression status	-196.356	16.01	-227.734	-164.977	-12.265	<0.001
	Age	0.8502	0.465	-0.062	1.762	1.826	0.07
	Sex	-3.5934	11.069	-25.289	18.102	-0.325	0.75
Solar Insolation	Path	Coefficient Estimate	Standard Error	0.025	0.975	P
	id ~ X	0.036	0.003	0.031	0.042	<0.001
	Y ~ id	-139.871	11.508	-162.462	-117.28	<0.001
	Total	-0.303	0.076	-0.452	-0.154	<0.001
	Direct	0.445	0.091	0.265	0.624	<0.001
	Indirect	-6.822	0.636	-8.129	-5.664	<0.001
Delta Insolation	Path	Coefficient Estimate	Standard Error	0.025	0.975	P
	id ~ X	0	0.002	-0.003	0.003	0.976
	Y ~ id	-139.871	11.508	-162.462	-117.28	<0.001
	Total	0.03	0.127	-0.219	0.28	0.812
	Direct	0.032	0.117	-0.197	0.26	0.786
	Indirect	-0.007	0.251	-0.554	0.417	0.996
Photoperiod	Path	Coefficient Estimate	Standard Error	0.025	0.975	P
	id ~ X	0.561	0.039	0.485	0.638	<0.001
	Y ~ id	-139.871	11.508	-162.462	-117.28	<0.001
	Total	-6.84	1.443	-9.672	-4.008	<0.001
	Direct	9.312	1.864	5.652	12.972	<0.001
	Indirect	-110.21	9.206	-128.228	-93.243	<0.001
Solar Insolation (R2 = 0.22)	Parameters	Coefficient Estimate	Standard Error	0.025	0.975	Wald z	P
	Intercept	362.754	10.123	342.912	382.595	35.833	<0.001
	Insolation	1.1401	0.263	0.624	1.656	4.329	<0.001
	Depression status	-153.919	18.394	-189.969	-117.868	-8.368	<0.001
	Interaction term	-0.7609	0.28	-1.31	-0.211	-2.713	<0.01
Photoperiod (R2 = 0.21)	Parameters	Coefficient Estimate	Standard Error	0.025	0.975	Wald z	P
	Intercept	307.291	17.131	273.715	340.867	17.938	<0.001
	Photoperiod	10.1215	1.817	6.56	13.683	5.57	<0.001
	Depression status	-198.15	15.783	-229.085	-167.215	-12.554	<0.001
Solar Insolation (R2 = 0.28)	Parameters	Coefficient Estimate	Standard Error	0.025	0.975	Wald z	P
	Intercept	315.898	19.876	276.942	354.854	15.894	<0.001
	Insolation	1.2642	0.226	0.822	1.707	5.597	<0.001
	Depression status	-202.827	15.04	-232.304	-173.35	-13.486	<0.001
	Age	1.174	0.499	0.197	2.151	2.355	<0.05
